# Supplementary material for: Engineering Cu/NiCu LDH Heterostructure Nanosheet Arrays for Highly-Efficient Water Oxidation
Source: Materials (Basel). 2023 Apr 25;16(9):3372. doi: 10.3390/ma16093372 (PMC10179677; doi:10.3390/ma16093372)
Supplement: Supplementary file 1 [file materials-16-03372-s001.zip]

Archive with 1 entries (1 files):
- materials-2316873-supplementary.pdf
